# Supplementary material for: Analysis of expressed sequence tags from Prunus mume flower and fruit and development of simple sequence repeat markers
Source: BMC Genet. 2010 Jul 13;11:66. doi: 10.1186/1471-2156-11-66 (PMC2920227; doi:10.1186/1471-2156-11-66)
Supplement: Additional file 1 — Length distribution of uineges in the flower and fruit cDNA library of fruiting mei. This graph shows the description of the length distribution of uineges in the flower and fruit cDNA library of fruiting mei. [file 1471-2156-11-66-S1.XLS]

## Sheet: Sheet1
Additional file 1
Length distribution of unigenes in the flower and fruit cDNA library of fruiting mei
length	100-199	200-399	400-599	600-799	800-999	≥1000	total
percent	2.4	8.8	55.9	26.3	4.9	1.7	100
number	110	395	2501	1171	218	78	4473

## Sheet: Sheet2
	1471
	1420
	1404
	1363
	1332
	1325
	1257
	1220
	1217
	1215
	1199
	1182
	1179
	1179
	1178
	1171
	1143
	1139
	1133
	1131
	1125
	1115
	1107
	1106
	1102
	1099
	1098
	1094
	1092
	1092
	1090
	1086
	1085
	1081
	1080
	1079
	1076
	1072
	1072
	1069
	1066
	1065
	1064
	1063
	1059
	1058
	1052
	1051
	1046
	1042
	1042
	1041
	1032
	1032
	1029
	1029
	1028
	1028
	1027
	1025
	1023
	1022
	1020
	1017
	1015
	1015
	1014
	1014
	1013
	1011
	1011
	1009
	1006
	1005
	1003
	1003
	1001
	1000				EST长度分布
	999				>1000bp	800-1000
	998				77	219
	997
	997
	996
	996
	996
	994
	991
	991
	990
	990
	983
	983
	983
	981
	981
	980
	980
	980
	978
	977
	976
	973
	970
	969
	968
	967
	966
	963
	961
	960
	959
	959
	957
	951
	950
	947
	946
	944
	943
	942
	940
	939
	938
	938
	937
	936
	931
	930
	929
	928
	926
	924
	924
	923
	923
	921
	921
	921
	920
	918
	918
	916
	916
	914
	913
	911
	911
	910
	909
	908
	908
	908
	907
	907
	905
	905
	905
	905
	903
	903
	902
	900
	899
	899
	897
	897
	897
	896
	895
	895
	894
	894
	893
	892
	891
	890
	888
	887
	886
	886
	886
	886
	884
	884
	884
	883
	883
	882
	881
	877
	876
	876
	876
	875
	875
	873
	873
	872
	872
	870
	868
	867
	867
	867
	866
	866
	865
	865
	864
	863
	863
	862
	859
	859
	858
	857
	857
	856
	855
	854
	854
	852
	852
	851
	850
	850
	848
	847
	847
	845
	844
	843
	843
	843
	840
	839
	838
	838
	838
	837
	836
	836
	835
	834
	833
	830
	829
	828
	828
	828
	827
	827
	826
	826
	826
	825
	824
	824
	823
	822
	819
	818
	818
	817
	816
	816
	815
	815
	815
	814
	813
	813
	813
	812
	810
	810
	810
	808
	808
	808
	808
	807
	807
	806
	806
	806
	805
	805
	803
	803
	803
	803
	802
	801
	801
	800
	799
	799
	799
	798
	798
	797
	797
	797
	797
	797
	796
	796
	796
	795
	795
	794
	794
	793
	793
	791
	791
	790
	789
	788
	788
	787
	787
	787
	787
	786
	784
	784
	782
	780
	779
	779
	779
	778
	777
	777
	776
	776
	774
	773
	773
	771
	771
	770
	770
	770
	769
	769
	769
	768
	767
	767
	766
	765
	764
	764
	763
	763
	761
	761
	761
	761
	761
	760
	760
	760
	759
	759
	757
	755
	754
	754
	754
	753
	752
	751
	751
	751
	750
	749
	748
	747
	747
	746
	746
	746
	746
	746
	745
	744
	743
	742
	741
	741
	741
	740
	740
	739
	738
	738
	738
	737
	736
	735
	735
	735
	734
	734
	734
	733
	732
	732
	732
	731
	731
	731
	731
	730
	730
	730
	729
	729
	728
	728
	728
	728
	727
	726
	726
	723
	723
	723
	722
	722
	720
	720
	720
	719
	719
	719
	718
	718
	718
	718
	718
	718
	717
	717
	717
	717
	716
	715
	715
	715
	715
	714
	714
	713
	713
	711
	710
	709
	708
	708
	708
	707
	707
	706
	706
	706
	704
	704
	702
	701
	700
	700
	700
	700
	699
	698
	697
	697
	697
	697
	697
	696
	696
	696
	695
	695
	694
	693
	693
	693
	693
	693
	692
	692
	691
	691
	691
	690
	690
	690
	689
	689
	689
	688
	688
	687
	687
	687
	687
	687
	687
	687
	685
	684
	684
	683
	683
	682
	682
	681
	680
	680
	679
	679
	679
	678
	678
	678
	677
	677
	677
	677
	676
	676
	675
	675
	675
	675
	675
	675
	675
	674
	674
	674
	674
	673
	672
	672
	672
	671
	670
	670
	670
	670
	670
	670
	669
	669
	669
	668
	668
	668
	668
	668
	668
	667
	667
	667
	667
	667
	667
	666
	666
	666
	666
	666
	666
	666
	666
	665
	665
	665
	665
	665
	665
	665
	665
	664
	664
	663
	663
	663
	663
	663
	663
	662
	662
	662
	662
	660
	660
	660
	660
	660
	660
	659
	659
	658
	658
	658
	658
	658
	658
	658
	658
	657
	657
	657
	656
	656
	656
	656
	655
	655
	655
	655
	655
	654
	654
	654
	654
	654
	653
	653
	653
	652
	652
	652
	652
	652
	651
	651
	651
	651
	651
	651
	651
	651
	650
	650
	650
	650
	650
	650
	650
	650
	649
	649
	649
	649
	648
	648
	648
	648
	648
	648
	648
	648
	647
	647
	647
	647
	647
	647
	646
	646
	646
	646
	646
	646
	646
	645
	645
	645
	645
	645
	645
	645
	645
	645
	644
	644
	644
	644
	644
	644
	644
	644
	644
	643
	643
	643
	643
	643
	643
	643
	643
	643
	642
	642
	642
	642
	642
	642
	642
	642
	641
	641
	641
	641
	641
	641
	641
	641
	640
	640
	640
	640
	640
	640
	640
	640
	640
	640
	640
	640
	640
	640
	639
	639
	639
	639
	639
	639
	639
	639
	639
	639
	639
	639
	639
	639
	639
	639
	638
	638
	638
	638
	638
	638
	638
	638
	638
	638
	637
	637
	637
	637
	637
	637
	637
	637
	636
	636
	636
	636
	636
	636
	636
	636
	636
	636
	635
	635
	635
	635
	635
	635
	635
	635
	635
	635
	635
	635
	635
	635
	635
	634
	634
	634
	634
	634
	634
	634
	634
	634
	634
	633
	633
	633
	633
	633
	633
	633
	632
	632
	632
	632
	632
	632
	632
	632
	632
	632
	632
	632
	632
	632
	632
	632
	631
	631
	631
	631
	631
	631
	631
	631
	631
	631
	630
	630
	630
	630
	630
	630
	630
	630
	630
	630
	630
	630
	630
	630
	629
	629
	629
	629
	629
	629
	629
	629
	629
	629
	628
	628
	628
	628
	628
	628
	628
	628
	628
	628
	628
	628
	628
	628
	628
	628
	628
	628
	627
	627
	627
	627
	627
	627
	627
	627
	627
	627
	627
	627
	627
	627
	627
	626
	626
	626
	626
	626
	626
	626
	626
	626
	626
	625
	625
	625
	625
	625
	625
	625
	625
	625
	625
	625
	625
	624
	624
	624
	624
	624
	624
	624
	624
	624
	624
	624
	624
	624
	624
	624
	624
	624
	623
	623
	623
	623
	623
	623
	623
	623
	623
	623
	623
	623
	623
	623
	623
	623
	623
	623
	623
	622
	622
	622
	622
	622
	622
	622
	622
	622
	622
	622
	622
	622
	622
	622
	622
	622
	622
	621
	621
	621
	621
	621
	621
	621
	621
	621
	621
	621
	621
	621
	621
	621
	621
	621
	621
	621
	621
	621
	621
	621
	620
	620
	620
	620
	620
	620
	620
	620
	620
	620
	620
	620
	620
	619
	619
	619
	619
	619
	619
	619
	619
	619
	619
	619
	619
	619
	618
	618
	618
	618
	618
	618
	618
	618
	618
	618
	618
	618
	618
	618
	618
	618
	618
	617
	617
	617
	617
	617
	617
	617
	617
	617
	617
	617
	617
	617
	617
	617
	616
	616
	616
	616
	616
	616
	616
	616
	616
	616
	616
	616
	616
	616
	616
	616
	616
	616
	616
	616
	616
	616
	615
	615
	615
	615
	615
	615
	615
	615
	615
	615
	615
	615
	615
	615
	615
	615
	615
	615
	615
	615
	615
	615
	614
	614
	614
	614
	614
	614
	614
	614
	614
	614
	614
	614
	614
	614
	614
	614
	614
	614
	614
	614
	614
	614
	614
	613
	613
	613
	613
	613
	613
	613
	613
	613
	613
	613
	613
	613
	613
	613
	613
	613
	613
	613
	613
	613
	612
	612
	612
	612
	612
	612
	612
	612
	612
	612
	612
	612
	612
	612
	612
	612
	612
	612
	612
	612
	612
	612
	611
	611
	611
	611
	611
	611
	611
	611
	611
	611
	611
	611
	611
	611
	611
	611
	611
	611
	611
	611
	611
	611
	610
	610
	610
	610
	610
	610
	610
	610
	610
	610
	610
	610
	610
	610
	610
	610
	610
	610
	610
	610
	610
	610
	610
	610
	609
	609
	609
	609
	609
	609
	609
	609
	609
	609
	609
	609
	609
	609
	609
	609
	609
	609
	609
	609
	609
	609
	609
	609
	609
	608
	608
	608
	608
	608
	608
	608
	608
	608
	608
	608
	608
	608
	608
	608
	608
	608
	608
	608
	608
	608
	608
	608
	608
	608
	607
	607
	607
	607
	607
	607
	607
	607
	607
	607
	607
	607
	607
	607
	607
	607
	607
	607
	607
	607
	607
	607
	607
	607
	607
	607
	607
	607
	607
	606
	606
	606
	606
	606
	606
	606
	606
	606
	606
	606
	606
	606
	606
	606
	606
	606
	606
	606
	606
	606
	606
	606
	606
	606
	606
	606
	605
	605
	605
	605
	605
	605
	605
	605
	605
	605
	605
	605
	605
	605
	605
	605
	605
	605
	605
	605
	605
	605
	605
	605
	605
	605
	604
	604
	604
	604
	604
	604
	604
	604
	604
	604
	604
	604
	604
	604
	604
	604
	604
	604
	604
	604
	604
	604
	603
	603
	603
	603
	603
	603
	603
	603
	603
	603
	603
	603
	603
	603
	603
	603
	603
	603
	603
	603
	603
	603
	603
	603
	603
	603
	602
	602
	602
	602
	602
	602
	602
	602
	602
	602
	602
	602
	602
	602
	602
	602
	602
	602
	602
	602
	602
	602
	602
	602
	602
	601
	601
	601
	601
	601
	601
	601
	601
	601
	601
	601
	601
	601
	601
	601
	601
	601
	601
	601
	601
	601
	601
	601
	601
	601
	600
	600
	600
	600
	600
	600
	600
	600
	600
	600
	600
	600
	600
	600
	600
	600
	600
	600
	600
	600
	600
	600
	600
	599
	599
	599
	599
	599
	599
	599
	599
	599
	599
	599
	599
	599
	599
	599
	599
	599
	599
	599
	599
	599
	599
	599
	599
	599
	599
	598
	598
	598
	598
	598
	598
	598
	598
	598
	598
	598
	598
	598
	598
	598
	598
	598
	597
	597
	597
	597
	597
	597
	597
	597
	597
	597
	597
	597
	597
	597
	597
	597
	597
	597
	597
	597
	597
	597
	597
	597
	596
	596
	596
	596
	596
	596
	596
	596
	596
	596
	596
	596
	596
	596
	596
	596
	596
	596
	596
	596
	596
	596
	595
	595
	595
	595
	595
	595
	595
	595
	595
	595
	595
	595
	595
	595
	595
	595
	595
	595
	595
	595
	595
	595
	595
	595
	595
	595
	594
	594
	594
	594
	594
	594
	594
	594
	594
	594
	594
	594
	594
	594
	594
	594
	594
	594
	594
	594
	594
	593
	593
	593
	593
	593
	593
	593
	593
	593
	593
	593
	593
	593
	593
	593
	593
	593
	593
	593
	593
	593
	593
	593
	593
	593
	593
	592
	592
	592
	592
	592
	592
	592
	592
	592
	592
	592
	592
	592
	592
	592
	592
	592
	592
	592
	592
	592
	592
	592
	592
	592
	592
	591
	591
	591
	591
	591
	591
	591
	591
	591
	591
	591
	591
	591
	591
	591
	591
	591
	591
	591
	591
	591
	591
	591
	591
	591
	590
	590
	590
	590
	590
	590
	590
	590
	590
	590
	590
	590
	590
	590
	590
	590
	590
	590
	590
	590
	590
	590
	590
	590
	590
	589
	589
	589
	589
	589
	589
	589
	589
	589
	589
	589
	589
	589
	589
	589
	589
	589
	589
	589
	589
	588
	588
	588
	588
	588
	588
	588
	588
	588
	588
	588
	588
	588
	588
	588
	588
	588
	588
	588
	588
	588
	588
	587
	587
	587
	587
	587
	587
	587
	587
	587
	587
	587
	587
	587
	587
	587
	586
	586
	586
	586
	586
	586
	586
	586
	586
	586
	586
	586
	586
	586
	586
	586
	586
	586
	586
	586
	586
	586
	585
	585
	585
	585
	585
	585
	585
	585
	585
	585
	585
	585
	585
	585
	585
	585
	585
	585
	585
	585
	585
	585
	585
	585
	584
	584
	584
	584
	584
	584
	584
	584
	584
	584
	584
	584
	584
	584
	584
	584
	584
	584
	584
	584
	584
	584
	584
	584
	583
	583
	583
	583
	583
	583
	583
	583
	583
	583
	583
	583
	583
	583
	583
	583
	583
	583
	583
	583
	583
	583
	583
	583
	583
	582
	582
	582
	582
	582
	582
	582
	582
	582
	582
	582
	582
	582
	582
	582
	582
	582
	582
	582
	582
	581
	581
	581
	581
	581
	581
	581
	581
	581
	581
	581
	581
	581
	581
	581
	581
	581
	581
	581
	581
	581
	581
	580
	580
	580
	580
	580
	580
	580
	580
	580
	580
	580
	580
	580
	580
	580
	580
	579
	579
	579
	579
	579
	579
	579
	579
	579
	579
	579
	579
	579
	579
	579
	579
	579
	579
	579
	579
	579
	579
	579
	579
	579
	578
	578
	578
	578
	578
	578
	578
	578
	578
	578
	578
	578
	578
	578
	578
	578
	578
	578
	578
	578
	578
	578
	578
	578
	577
	577
	577
	577
	577
	577
	577
	577
	577
	577
	577
	577
	577
	577
	577
	577
	577
	577
	576
	576
	576
	576
	576
	576
	576
	576
	576
	576
	576
	576
	576
	576
	576
	576
	576
	576
[truncated: 2,473 more rows]
