# Supplementary material for: Analysis of expressed sequence tags from Prunus mume flower and fruit and development of simple sequence repeat markers
Source: BMC Genet. 2010 Jul 13;11:66. doi: 10.1186/1471-2156-11-66 (PMC2920227; doi:10.1186/1471-2156-11-66)
Supplement: Additional file 2 — Composition of contigs. This table shows the composition of contigs in this study. [file 1471-2156-11-66-S2.XLS]

## Sheet: Sheet1
	Additional file 2
	Composition of contigs
	EST/contig	number	percent
	2	798	53.49
	3	298	19.97
	4	151	10.12
	5	64	4.29
	6	45	3.02
	7	25	1.68
	8	26	1.74
	9	13	0.87
	≥10	72	4.82
	total	1492	100
