# Supplementary material for: Analysis of expressed sequence tags from Prunus mume flower and fruit and development of simple sequence repeat markers
Source: BMC Genet. 2010 Jul 13;11:66. doi: 10.1186/1471-2156-11-66 (PMC2920227; doi:10.1186/1471-2156-11-66)
Supplement: Additional file 3 — Types and frequency of SSRs in this study. Tables show the details of classified repeat types (considering sequence complementary). [file 1471-2156-11-66-S3.XLS]

## Sheet: Sheet1
Characterization of microsatellite sequences
Total number of sequences examined: 4352
Total size of examined sequences (bp): 2455352
Total number of identified SSRs: 1233
Number of SSR containing sequences: 935
Number of sequences containing more than 1 SSR: 225
Number of SSRs present in compound formation: 179
Additional file 3
Types and frequentcy of SSRs
Frequency of classified repeat types (considering sequence complementary)
Types of dinucleotides	Numbers	Percent	total
AC/GT	16	0.0365297	438
AG/CT	408	0.931507	438
AT/AT	12	0.0273973	438
CG/CG	2	0.00456621	438
total	438	1
Types of trinucleotides	Numbers	Percent	total
AAC/GTT	46	0.0901961	510
AAG/CTT	195	0.382353	510
AAT/ATT	3	0.00588235	510
ACC/GGT	46	0.0901961	510
ACG/CTG	33	0.0647059	510
ACT/ATG	35	0.0686275	510
AGC/CGT	49	0.0960784	510
AGG/CCT	68	0.133333	510
AGT/ATC	26	0.0509804	510
CCG/CGG	9	0.0176471	510
total	510	1
Types of tetranucleotides	Numbers	Percent
AAAC/GTTT	13	0.081761	159
AAAG/CTTT	35	0.220126	159
AAAT/ATTT	10	0.0628931	159
AACC/GGTT	4	0.0251572	159
AACG/CTTG	6	0.0377358	159
AACT/ATTG	3	0.0188679	159
AAGC/CGTT	7	0.0440252	159
AAGG/CCTT	11	0.0691824	159
AAGT/ATTC	6	0.0377358	159
AATC/AGTT	7	0.0440252	159
AATG/ACTT	3	0.0188679	159
AATT/AATT	3	0.0188679	159
ACAG/CTGT	4	0.0251572	159
ACAT/ATGT	3	0.0188679	159
ACCC/GGGT	2	0.0125786	159
ACCG/CTGG	3	0.0188679	159
ACCT/ATGG	2	0.0125786	159
ACGG/CCTG	2	0.0125786	159
ACGT/ATGC	2	0.0125786	159
ACTC/AGTG	8	0.0503145	159
AGAT/ATCT	4	0.0251572	159
AGCC/CGGT	2	0.0125786	159
AGCG/CGCT	1	0.00628931	159
AGGG/CCCT	13	0.081761	159
AGGT/ATCC	4	0.0251572	159
CCGG/CCGG	1	0.00628931	159
total	159	1
Types of pentanucleotides	Numbers	Percent	total
AAAAC/GTTTT	5	0.0943396	53
AAAAG/CTTTT	4	0.0754717	53
AAAAT/ATTTT	2	0.0377358	53
AAACC/GGTTT	1	0.0188679	53
AAACG/CTTTG	1	0.0188679	53
AAAGC/CGTTT	6	0.113208	53
AAAGG/CCTTT	1	0.0188679	53
AAATC/AGTTT	1	0.0188679	53
AAATG/ACTTT	1	0.0188679	53
AAATT/AATTT	1	0.0188679	53
AACAC/GTGTT	1	0.0188679	53
AACAG/CTTGT	1	0.0188679	53
AACCG/CTTGG	1	0.0188679	53
AACCT/ATTGG	2	0.0377358	53
AACTT/AATTG	1	0.0188679	53
AAGAG/CTCTT	8	0.150943	53
AAGTG/ACTTC	1	0.0188679	53
AATCC/AGGTT	1	0.0188679	53
ACAGG/CCTGT	1	0.0188679	53
ACCAT/ATGGT	1	0.0188679	53
ACCCG/CTGGG	1	0.0188679	53
ACTCT/AGATG	2	0.0377358	53
AGAGC/CGTCT	3	0.0566038	53
AGAGG/CCTCT	4	0.0754717	53
AGAGT/ATCTC	1	0.0188679	53
AGATC/AGTCT	1	0.0188679	53
total	53	1
Types of hexanucleotides	Numbers	Percent	total
AAAAAC/GTTTTT	2	0.0273973	73
AAAAAG/CTTTTT	4	0.0547945	73
AAAACC/GGTTTT	1	0.0136986	73
AAAACG/CTTTTG	1	0.0136986	73
AAAAGC/CGTTTT	1	0.0136986	73
AAAAGG/CCTTTT	1	0.0136986	73
AAAATC/AGTTTT	1	0.0136986	73
AAACCG/CTTTGG	1	0.0136986	73
AAATGC/ACGTTT	1	0.0136986	73
AACACC/GGTTGT	1	0.0136986	73
AACAGC/CGTTGT	2	0.0273973	73
AACATC/AGTTGT	2	0.0273973	73
AACCAC/GGTGTT	1	0.0136986	73
AACCAT/ATTGGT	1	0.0136986	73
AACCCT/ATTGGG	3	0.0410959	73
AACCTC/AGTTGG	2	0.0273973	73
AACTCC/AGGTTG	1	0.0136986	73
AACTCT/AGATTG	1	0.0136986	73
AAGACG/CTGCTT	4	0.0547945	73
AAGAGG/CCTTCT	1	0.0136986	73
AAGCAC/CGTGTT	1	0.0136986	73
AAGCAG/CGTCTT	2	0.0273973	73
AAGCCG/CGGCTT	1	0.0136986	73
AAGCTT/AATTCG	1	0.0136986	73
AAGGAC/CCTGTT	1	0.0136986	73
AAGGAG/CCTCTT	1	0.0136986	73
AAGTCT/AGATTC	1	0.0136986	73
AAGTGG/ACCTTC	1	0.0136986	73
AAGTTC/AAGTTC	3	0.0410959	73
AATCCC/AGGGTT	3	0.0410959	73
AATCTC/AGAGTT	1	0.0136986	73
ACAGAG/CTCTGT	3	0.0410959	73
ACAGCC/CGGTGT	2	0.0273973	73
ACCACG/CTGGTG	1	0.0136986	73
ACCATC/AGTGGT	1	0.0136986	73
ACCCAG/CTGGGT	1	0.0136986	73
ACCTCC/AGGTGG	1	0.0136986	73
ACCTCT/AGATGG	1	0.0136986	73
ACGGAG/CCTCTG	1	0.0136986	73
ACTCAG/AGTCTG	1	0.0136986	73
ACTCCC/AGGGTG	1	0.0136986	73
ACTCGT/AGCATG	1	0.0136986	73
ACTCTC/AGAGTG	1	0.0136986	73
AGAGGG/CCCTCT	2	0.0273973	73
AGAGGT/ATCTCC	1	0.0136986	73
AGATAT/ATATCT	1	0.0136986	73
AGCATC/AGTCGT	2	0.0273973	73
AGCCTC/AGTCGG	2	0.0273973	73
AGGATC/AGTCCT	1	0.0136986	73
AGGTCC/AGGTCC	1	0.0136986	73
total	73	1
